# Supplementary material for: A Clinical Infrared Video-Oculoscopy Suppression Head Impulse (IR-cSHIMP) Test
Source: Audiol Res. 2024 Jan 31;14(1):151–65. doi: 10.3390/audiolres14010013 (PMC10886088; doi:10.3390/audiolres14010013)
Supplement: Supplementary file 1 [file audiolres-14-00013-s001.zip]

Archive with 4 entries (4 files):
- Video 1. Normal HSCC IR-cSHIMP.mov
- Video 2. Left HSCC deficit, abnormal vSHIMP.mov
- Video 3. Right HSCC deficit, normal IR-cSHIMP..mov
- Video 4. Bilateral HSCC Deficit, Deficit IRc-SHIMP.mov
